# Supplementary material for: Diversity in Resource Use Strategies Promotes Productivity in Young Planted Tree Species Mixtures
Source: Glob Chang Biol. 2025 Sep 26;31(9):e70493. doi: 10.1111/gcb.70493 (PMC12475536; doi:10.1111/gcb.70493)
Supplement: Supplementary file 1 — Data S1: gcb70493‐sup‐0001‐DataS1.zip. [file GCB-31-e70493-s001.zip]

Archive with 3 entries (3 files):
- gcb70493-sup-0001-Supinfo.docx
- gcb70493-sup-0002-Tables.xlsx
- Table S1-S3 legends.docx
