# Supplementary material for: Diversity in Resource Use Strategies Promotes Productivity in Young Planted Tree Species Mixtures
Source: Glob Chang Biol. 2025 Sep 26;31(9):e70493. doi: 10.1111/gcb.70493 (PMC12475536; doi:10.1111/gcb.70493)
Supplement: Supplementary file 1 — Data S1: gcb70493‐sup‐0001‐DataS1.zip. [file GCB-31-e70493-s001.zip › gcb70493-sup-0002-Tables.xlsx]

## Sheet: Experiments (Table S1)
Experiment	Biome	Country	Latitude (º)	Longitude (º)	Altitude (m a.s.l)	Planting year	Inventory year	Experiment age	Species richness	Species	Plot sizes (m2)	Planting densities (stems per hectare)	Diameter measurement heights (cm above ground)	Plot sampling proportions (%)	Used in structural equation model (yes/no)	Number of plots
Agua Salud	Tropical	Panama	9.21142	-79.72656	250	2008	2016	8	1, 2, 5	Dalbergia retusa, Tabebuia rosea, Terminalia amazonia, Anacardium excelsum, Pachira quinata	1533	1111	10	36, 54	yes	202
B-Tree	Temperate	Austria	48.31764	16.06683	200	2013	2021	8	1, 2, 4	Acer platanoides, Carpinus betulus, Quercus robur, Tilia cordata	341, 179, 322, 180, 194, 293, 329, 183, 342, 184, 182, 336, 160, 338, 133, 174, 193	10000	22.5	100	yes	21
BiodiversiTREE-SERC	Temperate	USA	38.8675	-76.551	10	2013	2022	9	1, 4	Platanus occidentalis, Acer rubrum, Cornus florida, Fraxinus pennsylvanica, Ulmus americana, Fagus grandifolia, Carya alba, Carpinus caroliniana, Nyssa sylvatica, Quercus velutina, Q. alba, C. glabra, Q. rubra, Liquidambar styraciflua, Q. pagoda, Liriodendron tulipifera	1225	1736	10	20	no	51
BIOTREE Kaltenborn-Species	Temperate	Germany	50.778835	10.22113	325	2004	2019	15	1, 2, 3, 4	Picea abies, Pseudotsuga menziesii, Fagus sylvatica, Quercus petraea	1920	2500, 5000, 3333, 3750, 4167	130	100	yes	16
Climate Match-Kent	Temperate	UK	51.296528	0.632833	170	2011	2019	8	1, 4	Prunus avium, Castanea sativa, Quercus robur	144, 1152	2500	1	100	yes	60
ECOLINK-Salix Uppsala	Temperate	Sweden	59.819503	17.64091	12	2014	2017, 2020, 2023	9	1, 2, 3, 4	Salix varieties: ’Tora’ (SW 910007, S. schwerinii × S. viminalis), ’Björn’ (SW 910006, S. schwerinii × S. viminalis), ’Jorr’ (SW 880013, S. viminalis), ’Loden’ (SW 890129, S. dasyclados)	92.16	15625	130	12	no	45
EFForTS-BEE	Tropical	Indonesia	-1.95	103.25	47	2013	2021	8	1, 2, 3, 6	Parkia speciosa, Dyera polyphylla, Durio zibethinus, Peronema canescens, Archidendron jiringa, Shorea leprosula	1600, 100, 400, 25	2500	10	100	yes	45
FORBIO Gedinne-Gribelle	Temperate	Belgium	49.99583	4.976667	372	2010	2021	11	1, 2, 3, 4	Larix eurolepis, Quercus petraea, Acer pseudoplatanus, Fagus sylvatica, Pseudotsuga menziesii	1764, 1575	4444	20	8, 9	yes	43
FORBIO Gedinne-Gouverneur	Temperate	Belgium	49.97819	4.983583	372	2010	2021	11	1, 2, 3, 4	Larix eurolepis, Quercus petraea, Acer pseudoplatanus, Fagus sylvatica, Pseudotsuga menziesii	1764, 1575	4444	20	8, 9	yes	43
FORBIO Hechtel-Eksel	Temperate	Belgium	51.165	5.3119223	55	2012	2019	7	1, 4, 3, 2	Betula pendula, Larix kaempferi, Pseudotsuga menziesii, Quercus petraea, Pinus sylvestris	1296	4444	20	10	yes	40
FORBIO Zedelgem	Temperate	Belgium	51.14814	3.119223	14	2010	2022	12	1, 4, 3, 2	Betula pendula, Fagus sylvatica, Pinus sylvestris, Tilia cordata, Quercus robur	1764	4444	130	8	no	41
IDENT Cloquet	Temperate	USA	46.70338	-92.468	383	2010	2020	10	1, 2, 6	Picea glauca, Pinus strobus, Betula pendula, Quercus robur, P. sylvestris, B. papyrifera, Larix decidua, Q. rubra, Acer saccharum, Acer platanoides, L. laricina, P. abies	10	62500	5	100	yes	192
IDENT FAB	Temperate	USA	45.4	-93.19	279	2013	2020	7	1, 2, 5	Pinus banksiana, P. resinosa, P. strobus, Quercus ellipsoidalis, Tilia americana, Q. rubra, Betula papyrifera, Acer rubrum, A. negundo, Q. alba, Juniperus virginiana, Q. macrocarpa	20	49438	5	100	yes	130
IDENT Freiburg	Temperate	Germany	48.019643	7.82639	278	2013	2021	8	1, 2, 4, 6	Acer saccharum, Betula papyrifera, Larix laricina, Picea glauca, Pinus strobus, Quercus rubra, Q. robur, L. decidua, Picea abies, P. sylvestris, B. pendula, A. platanoides	13	49438	10	100	yes	195
IDENT Macomer	Mediterranean	Italy	40.237248	8.716484	615	2014	2022	8	1, 2, 4, 6	Acer monspessulanum, Fraxinus ornus, Pinus halepensis, P. pinaster, P. pinea, Quercus pubescens, Phillyrea latifolia, Pistacia lentiscus, Q. suber, Arbutus unedo, Olea europaea, Q. ilex	10	62500	10	100	no	132
IDENT SSM	Temperate	Canada	46.546501	-84.45565	210	2013	2020	7	1, 2, 4, 6	Pinus strobus, Quercus rubra, Acer saccharum, Picea glauca, Betula papyrifera, Larix laricina	10	62500	1	100	yes	84
Kreinitz	Temperate	Germany	51.39	13.26	115	2005	2018	13	1, 2, 3, 4, 5, 6	Fagus sylvatica, Pinus sylvestris, Fraxinus excelsior, Picea abies, Quercus petraea, Tilia cordata	25	12500	130	100	yes	96
MataDIV	Tropical	Brazil	-23.06	-48.65	820	2019	2024	5	1, 3, 6	Syagrus romanzoffiana, Cariniana estrellensis, Cecropia pachystachya, Handroanthus impetiginosus, Guazuma ulmifolia, Hymenaea courbaril	460	1887	10	36	yes	44
MyDiv	Temperate	Germany	51.391586	11.88567	118	2015	2021	6	1, 2, 4	Prunus avium, Tilia platyphyllos, Aesculus hippocastanum, Fraxinus excelsior, Sorbus aucuparia, Quercus petraea, Betula pendula, Carpinus betulus, Fagus sylvatica, Acer pseudoplatanus	121	10000	5	53	yes	80
ORPHEE	Temperate	France	44.739167	-0.798333	60	2008	2021	13	1, 2, 3, 4	Betula pendula, Pinus pinaster, Quercus ilex, Q. robur, Q. pyrenaica	400	2500	130	36	yes	32
Ridgefield	Mediterranean	Australia	-32.48	116.97	350	2010	2014	4	1, 2, 4	Eucalyptus loxophleba, Acacia acuminata, E. astringens, A. microbotrya	529	2000	130	17	no	38
Sardinilla	Tropical	Panama	9.32	-79.63	70	2001	2017	16	1, 3, 6	Cordia alliodora, Luehea seemannii, Anacardium excelsum, Hura crepitans, Cedrela odorata, Tabebuia rosea	2160, 2025, 2304	1111	10	100	yes	22

## Sheet: Functional traits (Table S2)
Genus	Species	Class	Specific leaf area (SLA; cm2 g-1)		Leaf nitrogen content (LNC; %)		Wood density (WD; g cm-3)
Acacia	acuminata	Angiosperm	NA	-	NA	-	NA	-
Acacia	microbotrya	Angiosperm	NA	-	NA	-	NA	-
Acer	platanoides	Angiosperm	146	Site inventory	1.94	TRY	0.675	Site inventory
Acer	rubrum	Angiosperm	170	TRY	1.78	TRY	0.568	TRY
Acer	pseudoplatanus	Angiosperm	143	Site inventory	2.36	TRY	0.712	Site inventory
Acer	saccharum	Angiosperm	135	Site inventory	1.8	TRY	0.644	Site inventory
Acer	negundo	Angiosperm	223	Site inventory	2.84	TRY	0.448	Site inventory
Acer	monspessulanum	Angiosperm	105	TRY	1.96	TRY	0.9	TRY
Aesculus	hippocastanum	Angiosperm	133	TRY	2.2	TRY	0.5	TRY
Anacardium	excelsum	Angiosperm	130	TRY	1.66	TRY	0.432	TRY
Arbutus	unedo	Angiosperm	88.5	Site inventory	1.35	TRY	0.867	Site inventory
Archidendron	jiringa	Angiosperm	NA	-	NA	-	NA	-
Betula	pendula	Angiosperm	125	Site inventory	2.51	TRY	0.566	Site inventory
Betula	papyrifera	Angiosperm	136	Site inventory	2.38	TRY	0.468	Site inventory
Cariniana	estrellensis	Angiosperm	193	TRY	1.8	TRY	0.686	TRY
Carpinus	betulus	Angiosperm	81.5	Site inventory	2.11	TRY	0.797	Site inventory
Carpinus	caroliniana	Angiosperm	274	TRY	1.97	TRY	0.72	TRY
Carya	alba	Angiosperm	152	TRY	1.59	TRY	0.73	TRY
Carya	glabra	Angiosperm	148	TRY	1.7	TRY	0.76	TRY
Castanea	sativa	Angiosperm	132	TRY	2.16	TRY	0.568	TRY
Cecropia	pachystachya	Angiosperm	102	TRY	2.24	TRY	0.355	TRY
Cedrela	odorata	Angiosperm	220	TRY	2.69	TRY	0.435	TRY
Cordia	alliodora	Angiosperm	NA	-	NA	-	NA	-
Cornus	florida	Angiosperm	216	TRY	1.81	TRY	0.8	TRY
Dalbergia	retusa	Angiosperm	67.7	TRY	2.43	TRY	0.866	TRY
Durio	zibethinus	Angiosperm	129	TRY	NA	-	0.495	TRY
Dyera	polyphylla	Angiosperm	NA	-	NA	-	0.309	TRY
Eucalyptus	astringens	Angiosperm	NA	-	NA	-	NA	-
Eucalyptus	loxophleba	Angiosperm	NA	-	NA	-	NA	-
Fagus	grandifolia	Angiosperm	181	TRY	1.88	TRY	0.67	TRY
Fagus	sylvatica	Angiosperm	199	Site inventory	2.23	TRY	0.831	Site inventory
Fraxinus	pennsylvanica	Angiosperm	114	TRY	1.68	TRY	0.579	TRY
Fraxinus	ornus	Angiosperm	142	TRY	2.02	TRY	0.665	TRY
Fraxinus	excelsior	Angiosperm	133	TRY	2.13	TRY	0.667	TRY
Guazuma	ulmifolia	Angiosperm	103	TRY	2.77	TRY	0.564	TRY
Handroanthus	impetiginosus	Angiosperm	100	TRY	2.57	TRY	0.906	TRY
Hura	crepitans	Angiosperm	144	TRY	3.01	TRY	0.454	TRY
Hymenaea	courbaril	Angiosperm	81.3	TRY	2.02	TRY	0.846	TRY
Juniperus	virginiana	Gymnosperm	17.9	TRY	1.47	TRY	0.49	TRY
Larix	eurolepis	Gymnosperm	98	Site inventory	2.26	TRY	0.503	Site inventory
Larix	kaempferi	Gymnosperm	80.7	Site inventory	1.63	TRY	0.515	Site inventory
Larix	decidua	Gymnosperm	127	Site inventory	1.99	TRY	0.491	Site inventory
Larix	laricina	Gymnosperm	107	TRY	1.53	TRY	0.56	TRY
Liquidambar	styraciflua	Angiosperm	146	TRY	1.53	TRY	0.53	TRY
Liriodendron	tulipifera	Angiosperm	155	TRY	2.28	TRY	0.359	TRY
Luehea	seemannii	Angiosperm	136	TRY	2.03	TRY	0.49	TRY
Nyssa	sylvatica	Angiosperm	183	TRY	1.87	TRY	0.55	TRY
Olea	europaea	Angiosperm	51.8	TRY	1.46	TRY	0.798	TRY
Pachira	quinata	Angiosperm	240	Paul et al., (2011; https://doi.org/10.1007/s11056-011-9267-7)	2.32	Paul et al., (2011; https://doi.org/10.1007/s11056-011-9267-7)	0.28	Cordero et al., (2002; https://doi.org/10.1016/S0378-1127(01)00627-2)
Parkia	speciosa	Angiosperm	199	TRY	2.99	TRY	0.393	TRY
Peronema	canescens	Angiosperm	NA	-	NA	-	0.489	TRY
Phillyrea	latifolia	Angiosperm	46.9	TRY	1.55	TRY	0.7	TRY
Picea	abies	Gymnosperm	53.8	Site inventory	1.24	TRY	0.441	Site inventory
Picea	glauca	Gymnosperm	41.8	TRY	1.06	TRY	0.53	Site inventory
Pinus	sylvestris	Gymnosperm	49.6	Site inventory	1.29	TRY	0.399	Site inventory
Pinus	strobus	Gymnosperm	63.9	TRY	1.34	TRY	0.361	Site inventory
Pinus	banksiana	Gymnosperm	41	TRY	1.23	TRY	0.46	TRY
Pinus	resinosa	Gymnosperm	40	TRY	1.18	TRY	0.417	TRY
Pinus	halepensis	Gymnosperm	43.7	TRY	1.18	TRY	0.604	TRY
Pinus	pinaster	Gymnosperm	38.2	TRY	1.01	TRY	0.527	TRY
Pinus	pinea	Gymnosperm	48.5	Site inventory	1.15	TRY	0.463	Site inventory
Pistacia	lentiscus	Angiosperm	48.3	TRY	1.27	TRY	0.612	TRY
Platanus	occidentalis	Angiosperm	199	TRY	1.7	TRY	0.427	TRY
Prunus	avium	Angiosperm	176	TRY	2.08	TRY	0.6	TRY
Pseudotsuga	menziesii	Gymnosperm	92.2	Site inventory	1.18	TRY	0.52	Site inventory
Quercus	robur	Angiosperm	146	Site inventory	2.18	TRY	0.772	Site inventory
Quercus	velutina	Angiosperm	142	TRY	1.9	TRY	0.67	TRY
Quercus	alba	Angiosperm	146	TRY	2.05	TRY	0.685	TRY
Quercus	rubra	Angiosperm	157	Site inventory	2.1	TRY	0.759	Site inventory
Quercus	pagoda	Angiosperm	123	TRY	1.59	TRY	0.625	TRY
Quercus	petraea	Angiosperm	133	Site inventory	1.99	TRY	0.869	Site inventory
Quercus	ellipsoidalis	Angiosperm	168	TRY	2.12	TRY	NA	-
Quercus	macrocarpa	Angiosperm	152	TRY	2.21	TRY	0.67	TRY
Quercus	pubescens	Angiosperm	96.2	TRY	1.72	TRY	0.71	TRY
Quercus	suber	Angiosperm	68	TRY	1.58	TRY	0.821	TRY
Quercus	ilex	Angiosperm	60.5	TRY	1.4	TRY	0.9	TRY
Quercus	pyrenaica	Angiosperm	167	TRY	1.76	TRY	0.825	TRY
Salix	viminalis x schwerinii	Angiosperm	124	Site inventory	2.19	Site inventory	0.476	Site inventory
Salix	viminalis	Angiosperm	126	Site inventory	1.98	Site inventory	0.484	Site inventory
Salix	dasyclados	Angiosperm	125	Site inventory	2.01	Site inventory	0.444	Site inventory
Salix	viminalis x schwerinii	Angiosperm	129	Site inventory	2.17	Site inventory	0.458	Site inventory
Shorea	leprosula	Angiosperm	219	TRY	2	TRY	0.364	TRY
Sorbus	aucuparia	Angiosperm	144	TRY	2.2	TRY	0.592	TRY
Syagrus	romanzoffiana	Angiosperm	NA	-	NA	-	NA	-
Tabebuia	rosea	Angiosperm	165	TRY	1.74	TRY	0.513	TRY
Terminalia	amazonia	Angiosperm	131	TRY	1.95	TRY	0.67	TRY
Tilia	cordata	Angiosperm	221	Site inventory	2.39	TRY	0.467	Site inventory
Tilia	americana	Angiosperm	295	Site inventory	2.61	TRY	0.4	Site inventory
Tilia	platyphyllos	Angiosperm	246	TRY	3	TRY	0.454	TRY
Ulmus	americana	Angiosperm	121	TRY	2.05	TRY	0.497	TRY
			value	source	value	source	value	source
TRY Plant Trait Database:	https://www.try-db.org/TryWeb/	Kattge, J., Díaz, S., Lavorel, S., Prentice, I. C., Leadley, P., Bönisch, G., Garnier, E., Westoby, M., Reich, P. B., Wright, I. J., Cornelissen, J. H. C., Violle, C., Harrison, S. P., Bodegom, P. M. V., Reichstein, M., Enquist, B. J., Soudzilovskaia, N. A., Ackerly, D. D., Anand, M., … Wirth, C. (2011). TRY – a global database of plant traits. Global Change Biology, 17(9), 2905–2935. https://doi…

## Sheet: Variables (Table S3)
Variables	Abbreviations	Variable type	Unit	Original values		Transformed values		Transformation	Transformation scale
				Mean	Standard deviation	Mean	Standard deviation
Stand productivity	-	Productivty	m2 ha-1 year-1	5.81	6.91	0	0.993	z-score (x - mean(x) / sd(x))	within experiments
Species-specific productivity	-	Productivty	m2 ha-1 year-1	6.53	10.5	0	0.996	z-score (x - mean(x) / sd(x))	within experiments
Structural diversity	-	Structural diversity	Gini coefficient	0.234	0.108	0	0.994	z-score (x - mean(x) / sd(x))	within experiments
Functional dispersion of specific leaf area, leaf nitrogen content and wood density	FDisall	Functional diversity	-	0.736	0.648	0.397	0.344	min-max (x - min(x) / (max(x) - min(x)))	within experiments
Community weighted mean of leaf nitrogen content	CWMLNC	Functional identity	%	1.87	0.327	0	0.991	z-score (x - mean(x) / sd(x))	within experiments
Community weighted mean of wood density	CWMWD	Functional identity	g cm-3	0.589	0.107	0	0.991	z-score (x - mean(x) / sd(x))	within experiments
Functional dispersion of leaf nitrogen content	FDisLNC	Functional diversity	-	0.373	0.237	0.461	0.305	min-max (x - min(x) / (max(x) - min(x)))	within experiments
Functional dispersion of wood density	FDisWD	Functional diversity	-	0.586	0.35	0.484	0.282	min-max (x - min(x) / (max(x) - min(x)))	within experiments
Species-specific leaf nitrogen content	Species-specific LNC	Functional identity	%	1.88	0.462	0	0.984	z-score (x - mean(x) / sd(x))	across experiments
Species-specific wood density	Species-specific WD	Functional identity	g cm-3	0.594	0.163	0	0.997	z-score (x - mean(x) / sd(x))	across experiments
Selection effect	-	Diversity effect	m2 ha-1 year-1	0.81	2.37	-	-	no transformation	-
Complementarity effect	-	Diversity effect	m2 ha-1 year-1	0.24	1.73	-	-	no transformation	-
Net diversity effect	-	Diversity effect	m2 ha-1 year-1	1.05	3.05	-	-	no transformation	-
